# Supplementary material for: Lifelong recurrent takotsubo cardiomyopathy: a case report
Source: Eur Heart J Case Rep. 2019 Oct 24;3(4):1–5. doi: 10.1093/ehjcr/ytz191 (PMC7042134; doi:10.1093/ehjcr/ytz191)
Supplement: ytz191_Supplementary_Data [file ytz191_supplementary_data.zip]

Archive with 10 entries (9 files):
- ytz191-Suppl_data/
- ytz191-Suppl_data/Supplementary_Video3.avi
- ytz191-Suppl_data/Supplementary_Video4.avi
- ytz191-Suppl_data/Thumbs.db
- ytz191-Suppl_data/Supplementary_Slide_Set.pptx
- ytz191-Suppl_data/Supplementary_Video1.avi
- ytz191-Suppl_data/Supplementary_Video2.avi
- ytz191-Suppl_data/Supplementary_Video5.avi
- ytz191-Suppl_data/Supplementary_Video6.avi
- ytz191-Suppl_data/Supplementary_Video7.avi
